# Supplementary material for: Responses to chemical cross-talk between the Mycobacterium ulcerans toxin, mycolactone, and Staphylococcus aureus
Source: Sci Rep. 2021 Jun 3;11:11746. doi: 10.1038/s41598-021-89177-5 (PMC8175560; doi:10.1038/s41598-021-89177-5)
Supplement: Supplementary file 4 — Supplementary Table S1. [file 41598_2021_89177_MOESM4_ESM.xlsx]

## Sheet: Sheet2
Timepoint	Identity	Chromosome	Region	Max group mean	Log2 fold change	Fold change	FDR p-value
24	aaa	NZ_CP007454	complement(685096..686100)	485.917	-3.09103	-8.52106	0.00223
24	acnA	NZ_CP007454	complement(2538602..2541307)	46.8286	2.46246	5.51155	5.044e-09
3	adhE	NZ_CP007454	complement(1002583..1005192)	281.219	-1.90942	-3.75658	2.463e-11
6	adhE	NZ_CP007454	complement(1002583..1005192)	52.5569	-3.61759	-12.2745	0.0131925
24	adhE	NZ_CP007454	complement(1002583..1005192)	281.219	-3.17844	-9.05326	0.00223
3	adhP	NZ_CP007454	complement(509380..510390)	1298.7	-0.705324	-1.63051	0.00685
24	amaP	NZ_CP007454	1665901..1666437	250.493	1.59192	3.0145	0.0004323
24	arcC_1	NZ_CP007454	1207923..1208864	335.262	-2.2767	-4.84567	0.0109473
3	argH	NZ_CP007454	198494..199873	794.629	0.961272	1.94703	1.106e-07
6	CH52_RS00630	NZ_CP007454	complement(121880..122098)	1327.89	-1.69383	-3.23515	0.0464044
3	CH52_RS00955	NZ_CP007454	197299..198504	497.071	0.90531	1.87295	9.848e-05
24	CH52_RS00970	NZ_CP007454	complement(201571..202815)	75.161	1.69142	3.22974	0.0315775
24	CH52_RS00975	NZ_CP007454	complement(202924..204114)	25.1537	2.02523	4.07056	0.0211289
24	CH52_RS01170	NZ_CP007454	complement(237238..238305)	27.3805	1.92767	3.80441	0.0369494
3	CH52_RS01690	NZ_CP007454	complement(306139..306339)	6561.34	-1.15761	-2.23088	1.451e-07
24	CH52_RS01690	NZ_CP007454	complement(306139..306339)	6561.34	-2.32388	-5.00677	0.0232155
24	CH52_RS01785	NZ_CP007454	complement(325703..327220)	392.98	-3.84753	-14.3954	0.001711
24	CH52_RS01790	NZ_CP007454	complement(327223..327984)	414.458	-3.62722	-12.3567	0.002952
24	CH52_RS01795	NZ_CP007454	complement(328106..329296)	417.397	-3.58505	-12.0007	0.001178
24	CH52_RS01805	NZ_CP007454	complement(330498..331511)	498.908	-3.35773	-10.2512	0.002836
24	CH52_RS02055	NZ_CP007454	383841..385346	221.356	-2.75664	-6.7582	0.004001
3	CH52_RS02280	NZ_CP007454	428564..429007	1330.39	-1.29482	-2.45347	4.238e-05
24	CH52_RS02390	NZ_CP007454	447940..448737	556.997	-2.32056	-4.99525	0.0199536
24	CH52_RS02555	NZ_CP007454	481188..481931	919.718	-2.60048	-6.0649	0.0100309
24	CH52_RS02560	NZ_CP007454	481925..482761	471.651	-2.02663	-4.07452	0.0217608
3	CH52_RS03010	NZ_CP007454	complement(578650..578904)	263.754	-3.21307	-9.2732	0.0447679
24	CH52_RS03110	NZ_CP007454	complement(600830..603286)	87.7409	2.19935	4.59271	0.0369494
24	CH52_RS03115	NZ_CP007454	complement(603300..604307)	99.1268	4.2522	19.0563	3.267e-06
24	CH52_RS03120	NZ_CP007454	complement(604297..604863)	98.5222	3.23205	9.39599	5.673e-06
24	CH52_RS03125	NZ_CP007454	complement(604882..605343)	56.0693	2.80075	6.968	0.0350852
3	CH52_RS03155	NZ_CP007454	complement(610568..613493)	19114.5	0.60207	1.51789	2.43e-05
6	CH52_RS03155	NZ_CP007454	complement(610568..613493)	19618.7	0.970873	1.96003	1.603e-14
24	CH52_RS03155	NZ_CP007454	complement(610568..613493)	21025.2	2.16217	4.47589	0.0100309
3	CH52_RS03160	NZ_CP007454	complement(613795..615348)	55516.8	1.40138	2.64154	0
6	CH52_RS03160	NZ_CP007454	complement(613795..615348)	52409.9	1.29537	2.45439	0
24	CH52_RS03160	NZ_CP007454	complement(613795..615348)	45389.5	2.03568	4.10016	0.0199536
3	CH52_RS03170	NZ_CP007454	complement(615746..618671)	21593	1.05822	2.08236	0
6	CH52_RS03170	NZ_CP007454	complement(615746..618671)	27143.7	1.34466	2.5397	0
24	CH52_RS03170	NZ_CP007454	complement(615746..618671)	33123.2	2.66636	6.34827	0.000689
3	CH52_RS03180	NZ_CP007454	complement(619007..620560)	56902.4	1.55799	2.94444	0
6	CH52_RS03180	NZ_CP007454	complement(619007..620560)	55132.7	1.45037	2.73277	0
24	CH52_RS03180	NZ_CP007454	complement(619007..620560)	45572.9	2.17133	4.50439	0.0100309
3	CH52_RS03445	NZ_CP007454	complement(660037..662962)	32136.5	1.29907	2.46071	0
6	CH52_RS03445	NZ_CP007454	complement(660037..662962)	37701.6	1.07682	2.10938	0
24	CH52_RS03445	NZ_CP007454	complement(660037..662962)	36669.6	2.47311	5.55238	0.004042
3	CH52_RS03450	NZ_CP007454	complement(663326..664879)	65286.3	1.59547	3.02193	0
6	CH52_RS03450	NZ_CP007454	complement(663326..664879)	62062.5	1.48169	2.79276	0
24	CH52_RS03450	NZ_CP007454	complement(663326..664879)	48079.1	2.0986	4.28292	0.0220897
3	CH52_RS03815	NZ_CP007454	complement(738065..739333)	34.5654	-5.783	-55.0627	0.0523476
24	CH52_RS03900	NZ_CP007454	complement(752258..752830)	86.7574	1.81405	3.51628	0.00624
3	CH52_RS04075	NZ_CP007454	complement(783369..784430)	17.182	6.75053	107.675	0.0117181
24	CH52_RS04240	NZ_CP007454	complement(818205..819095)	315.069	-4.85445	-28.9291	0.0127617
3	CH52_RS04585	NZ_CP007454	complement(887249..888202)	4377.15	-1.06721	-2.09538	1.924e-11
6	CH52_RS04585	NZ_CP007454	complement(887249..888202)	460.121	-2.13701	-4.3985	0.0001417
24	CH52_RS04585	NZ_CP007454	complement(887249..888202)	4377.15	-3.39371	-10.5102	0.0004396
24	CH52_RS04595	NZ_CP007454	888775..889920	791.023	-2.6487	-6.271	0.0100309
24	CH52_RS04975	NZ_CP007454	complement(982977..984464)	46.0758	2.52473	5.75466	0.0001243
24	CH52_RS05605	NZ_CP007454	complement(1124951..1125151)	1236.62	-1.93107	-3.81338	0.0399839
24	CH52_RS06140	NZ_CP007454	complement(1242048..1242938)	482.449	-1.93034	-3.81145	0.0504293
24	CH52_RS06165	NZ_CP007454	1247287..1248246	307.654	-2.17982	-4.53098	0.0189472
24	CH52_RS06365	NZ_CP007454	1280979..1282472	16.1615	4.8503	28.846	0.0199536
24	CH52_RS06955	NZ_CP007454	complement(1404975..1406327)	49.7098	1.38159	2.60555	0.0444726
24	CH52_RS07290	NZ_CP007454	1466515..1470204	71.3228	-2.41611	-5.33729	0.0163552
24	CH52_RS07335	NZ_CP007454	1477457..1478626	179.953	-3.57871	-11.9481	0.0192876
24	CH52_RS07365	NZ_CP007454	complement(1482982..1483404)	88.2994	2.46608	5.52539	0.0487653
3	CH52_RS07445	NZ_CP007454	1499381..1500979	340.155	-1.62863	-3.0922	5.506e-07
24	CH52_RS07615	NZ_CP007454	1531977..1532912	34.2677	2.83999	7.16017	0.002952
24	CH52_RS07635	NZ_CP007454	1536474..1537712	38.1093	3.12814	8.74304	0.0236404
24	CH52_RS07800	NZ_CP007454	complement(1569456..1570259)	512.832	-2.08796	-4.25145	0.0249023
24	CH52_RS08445	NZ_CP007454	complement(1678635..1678895)	144.477	2.51089	5.69974	0.00223
3	CH52_RS08490	NZ_CP007454	1687046..1688599	56835.9	1.41829	2.67268	0
6	CH52_RS08490	NZ_CP007454	1687046..1688599	52118.8	1.28712	2.4404	0
24	CH52_RS08490	NZ_CP007454	1687046..1688599	45376.4	2.02015	4.05627	0.0245927
3	CH52_RS08495	NZ_CP007454	1689068..1691993	20731.5	0.921482	1.89406	4.077e-13
6	CH52_RS08495	NZ_CP007454	1689068..1691993	24173.7	1.09829	2.14101	0
24	CH52_RS08495	NZ_CP007454	1689068..1691993	30061.9	2.5878	6.01181	0.00127
3	CH52_RS09065	NZ_CP007454	1802133..1803686	49317	1.45962	2.75035	0
6	CH52_RS09065	NZ_CP007454	1802133..1803686	48802.3	1.38561	2.61283	0
24	CH52_RS09065	NZ_CP007454	1802133..1803686	44915.7	2.25273	4.76585	0.005392
3	CH52_RS09070	NZ_CP007454	1804155..1807080	20689.5	0.910404	1.87957	7.848e-13
6	CH52_RS09070	NZ_CP007454	1804155..1807080	23903.6	1.10753	2.15476	0
24	CH52_RS09070	NZ_CP007454	1804155..1807080	30332	2.60174	6.07019	0.001111
24	CH52_RS09250	NZ_CP007454	1842003..1842287	118.085	3.89063	14.8318	0.002274
3	CH52_RS10085	NZ_CP007454	1975263..1976816	62523	1.4553	2.74213	0
6	CH52_RS10085	NZ_CP007454	1975263..1976816	58021.1	1.40209	2.64284	0
24	CH52_RS10085	NZ_CP007454	1975263..1976816	48652.5	1.97049	3.91902	0.0272606
3	CH52_RS10100	NZ_CP007454	1977289..1980214	23656.2	1.13	2.18859	0
6	CH52_RS10100	NZ_CP007454	1977289..1980214	28573	1.03379	2.04739	0
24	CH52_RS10100	NZ_CP007454	1977289..1980214	30233.7	2.44657	5.4512	0.002467
3	CH52_RS10250	NZ_CP007454	1987686..1988414	125.153	2.05151	4.14541	0.0004039
24	CH52_RS10630	NZ_CP007454	2165427..2166548	21.3605	3.39658	10.5311	0.009298
24	CH52_RS10705	NZ_CP007454	2061536..2062249	389.079	-2.74652	-6.71095	0.006981
24	CH52_RS10775	NZ_CP007454	complement(2074301..2075302)	42.0361	2.5048	5.67569	0.007066
3	CH52_RS10910	NZ_CP007454	2110281..2111639	73.8485	1.49239	2.81354	0.0128518
3	CH52_RS11105	NZ_CP007454	complement(2150292..2150705)	367.295	-1.93949	-3.83571	0.0182304
24	CH52_RS11770	NZ_CP007454	2285091..2286038	33.8339	2.62265	6.15881	0.004179
24	CH52_RS12430	NZ_CP007454	2405702..2406265	52.8	2.17452	4.51436	0.0142798
3	CH52_RS12540	NZ_CP007454	2458130..2458609	63.3586	3.40141	10.5664	0.009789
24	CH52_RS12615	NZ_CP007454	2468623..2471421	56.1036	2.55524	5.87764	1.684e-06
24	CH52_RS13680	NZ_CP007454	2692936..2693214	199.141	1.65592	3.15124	0.0176226
24	clfA	NZ_CP007454	complement(311677..314646)	125.499	2.43932	5.42386	0.00624
24	clpB	NZ_CP007454	complement(176562..179171)	478.258	5.85651	57.9408	0
24	dnaJ	NZ_CP007454	2277481..2278620	67.5672	2.51658	5.72225	0.013371
24	dnaK	NZ_CP007454	2275513..2277345	366.409	3.15436	8.90342	8.124e-05
3	fakB2	NZ_CP007454	2458624..2459463	39.8254	2.58078	5.98262	0.036829
3	ffs	NZ_CP007454	complement(669352..669621)	1332.15	-0.980257	-1.97282	0.0467436
6	floA	NZ_CP007454	2283083..2284072	121.932	-3.43404	-10.8081	0.038913
3	fusA	NZ_CP007454	complement(575399..577480)	1192.45	-0.721067	-1.6484	0.0002612
24	gap_1	NZ_CP007454	complement(329435..330445)	1825.11	-3.52408	-11.5041	0.0001563
24	gap_2	NZ_CP007454	2177227..2178252	78.1543	4.14983	17.751	3.323e-08
3	greA	NZ_CP007454	2249203..2249679	98.0875	-5.87536	-58.703	0.0380542
24	groL	NZ_CP007454	1842363..1843979	112.268	3.28534	9.74956	1.055e-08
24	grpE	NZ_CP007454	2274818..2275444	275.46	4.52751	23.0631	0
24	gtfA	NZ_CP007454	1183490..1184998	19.3786	1.92801	3.8053	0.0369494
3	gtfB	NZ_CP007454	1184991..1186349	26.854	2.39189	5.24846	0.0380542
24	hrcA	NZ_CP007454	2273809..2274786	157.854	4.68456	25.7155	0
24	hutU	NZ_CP007454	1534813..1536474	26.2936	3.2932	9.80286	0.0001274
24	icd	NZ_CP007454	2166597..2167865	26.8023	2.51996	5.73568	0.002952
24	infC	NZ_CP007454	2185752..2186279	581.524	-1.78684	-3.45059	0.0374129
3	kdpB	NZ_CP007454	1787597..1789624	14.9961	2.84528	7.18645	0.0313349
24	lip1	NZ_CP007454	1155358..1157400	61.0772	4.78008	27.4756	2.862e-09
24	lip2	NZ_CP007454	complement(801990..804065)	43.6663	1.91372	3.76779	0.003664
3	narH	NZ_CP007454	1470194..1471753	77.9799	1.22369	2.33544	0.0380542
24	nrdF	NZ_CP007454	complement(377758..378729)	358.008	-2.25036	-4.75801	0.008448
24	pckA	NZ_CP007454	complement(2052771..2054363)	67.7019	3.72158	13.1919	1.168e-05
24	pnp	NZ_CP007454	complement(2622057..2624153)	193.833	-1.75114	-3.36624	0.0514192
24	pruA	NZ_CP007454	1293330..1294874	46.421	2.90155	7.47228	0.0001243
3	qoxA	NZ_CP007454	87024..88124	945.529	-0.637994	-1.55616	0.0428052
3	qoxB	NZ_CP007454	88124..90112	936.519	-0.780644	-1.7179	0.0002302
3	qoxC	NZ_CP007454	90102..90707	887.886	-0.97797	-1.96969	0.007919
24	rplA	NZ_CP007454	complement(588533..589225)	510.58	-1.75555	-3.37656	0.0547808
3	rplL	NZ_CP007454	complement(587350..587718)	974.744	-1.26267	-2.39939	0.003807
24	rplT	NZ_CP007454	2186555..2186911	1130.38	-2.6299	-6.18982	0.002622
3	rpsD	NZ_CP007454	complement(2136105..2136707)	795.314	-0.994372	-1.99221	0.011566
24	rpsO	NZ_CP007454	complement(2624522..2624791)	877.27	-2.82295	-7.07607	0.0232155
3	sarR	NZ_CP007454	1574411..1574758	394.94	-2.05123	-4.14459	0.0195528
24	sasF	NZ_CP007454	1186590..1188497	29.4653	2.91612	7.54812	1.046e-05
24	sdhA	NZ_CP007454	complement(2760738..2762504)	47.9925	1.94103	3.8398	0.005392
24	sdrC	NZ_CP007454	complement(557907..560756)	21.8913	2.80266	6.97727	3.962e-06
3	secY	NZ_CP007454	1623412..1624704	294.006	-1.28137	-2.43069	0.002184
3	spa	NZ_CP007454	1045648..1047150	44.5154	1.90317	3.74033	0.0104716
24	sucB	NZ_CP007454	2471435..2472703	68.4739	2.1668	4.49025	0.00223
24	sucC	NZ_CP007454	complement(2658171..2659337)	72.3387	2.13216	4.38374	3.097e-05
24	sucD	NZ_CP007454	complement(2657241..2658149)	119.028	1.62397	3.08221	0.0514192
24	tdcB	NZ_CP007454	2416712..2417752	342.706	-4.33829	-20.2281	0.00223
6	thrS	NZ_CP007454	2181667..2183604	654.016	-0.737959	-1.66781	0.0535604
3	trxB	NZ_CP007454	complement(339740..340675)	431.137	-1.04699	-2.06622	0.0155502
24	trxB	NZ_CP007454	complement(339740..340675)	431.137	-2.0583	-4.16496	0.0211289
3	tuf	NZ_CP007454	complement(573998..575182)	3338.81	-0.568634	-1.48312	0.003807
6	wecB_1	NZ_CP007454	complement(985672..986817)	110.122	-3.49785	-11.2969	0.027653
